# Supplementary material for: Revisiting the Resazurin-Based Sensing of Cellular Viability: Widening the Application Horizon
Source: Biosensors (Basel). 2022 Mar 25;12(4):196. doi: 10.3390/bios12040196 (PMC9032648; doi:10.3390/bios12040196)
Supplement: Supplementary file 1 [file biosensors-12-00196-s001.zip]

Archive with 1 entries (1 files):
- biosensors-1635664-supplementary.pdf
